# Supplementary material for: Feedback Regulation of Syk by Protein Kinase C in Human Platelets
Source: Int J Mol Sci. 2019 Dec 25;21(1):176. doi: 10.3390/ijms21010176 (PMC6981976; doi:10.3390/ijms21010176)
Supplement: Supplementary file 1 [file ijms-21-00176-s001.zip]

Archive with 1 entries (1 files):
- Supplementary-figures-file-1.docx
